# Supplementary material for: Organogels Fabricated from Self-Assembled Nanotubes Containing Core Substituted Perylene Diimide Derivative
Source: ACS Omega. 2022 Jun 14;7(25):21932–8. doi: 10.1021/acsomega.2c02210 (PMC9245106; doi:10.1021/acsomega.2c02210)
Supplement: Supplementary file 1 — ao2c02210_si_001.zip [file ao2c02210_si_001.zip]

Archive with 132 entries (118 files):
- FID for publication/cys-PDI-cys/
- FID for publication/cys-PDI-cys/13C/
- FID for publication/cys-PDI-cys/13C/acqu
- FID for publication/cys-PDI-cys/13C/acqus
- FID for publication/cys-PDI-cys/13C/audita.txt
- FID for publication/cys-PDI-cys/13C/cpdprg2
- FID for publication/cys-PDI-cys/13C/fid
- FID for publication/cys-PDI-cys/13C/format.temp
- FID for publication/cys-PDI-cys/13C/orig
- FID for publication/cys-PDI-cys/13C/pdata/
- FID for publication/cys-PDI-cys/13C/pdata/1/
- FID for publication/cys-PDI-cys/13C/pdata/1/1i
- FID for publication/cys-PDI-cys/13C/pdata/1/1r
- FID for publication/cys-PDI-cys/13C/pdata/1/auditp.txt
- FID for publication/cys-PDI-cys/13C/pdata/1/email_VITCHENNAI40219_71_1.pdf
- FID for publication/cys-PDI-cys/13C/pdata/1/intrng
- FID for publication/cys-PDI-cys/13C/pdata/1/outd
- FID for publication/cys-PDI-cys/13C/pdata/1/parm.txt
- FID for publication/cys-PDI-cys/13C/pdata/1/peaklist.xml
- FID for publication/cys-PDI-cys/13C/pdata/1/peakrng
- FID for publication/cys-PDI-cys/13C/pdata/1/peaks
- FID for publication/cys-PDI-cys/13C/pdata/1/proc
- FID for publication/cys-PDI-cys/13C/pdata/1/procs
- FID for publication/cys-PDI-cys/13C/pdata/1/title
- FID for publication/cys-PDI-cys/13C/prosol_History
- FID for publication/cys-PDI-cys/13C/pulseprogram
- FID for publication/cys-PDI-cys/13C/scon2
- FID for publication/cys-PDI-cys/13C/shimvalues
- FID for publication/cys-PDI-cys/13C/specpar
- FID for publication/cys-PDI-cys/13C/uxnmr.info
- FID for publication/cys-PDI-cys/13C/uxnmr.par
- FID for publication/cys-PDI-cys/13C/vtc_pid_settings
- FID for publication/cys-PDI-cys/1H/
- FID for publication/cys-PDI-cys/1H/acqu
- FID for publication/cys-PDI-cys/1H/acqus
- FID for publication/cys-PDI-cys/1H/audita.txt
- FID for publication/cys-PDI-cys/1H/fid
- FID for publication/cys-PDI-cys/1H/format.temp
- FID for publication/cys-PDI-cys/1H/orig
- FID for publication/cys-PDI-cys/1H/pdata/
- FID for publication/cys-PDI-cys/1H/pdata/1/
- FID for publication/cys-PDI-cys/1H/pdata/1/1i
- FID for publication/cys-PDI-cys/1H/pdata/1/1r
- FID for publication/cys-PDI-cys/1H/pdata/1/auditp.txt
- FID for publication/cys-PDI-cys/1H/pdata/1/email_VITCHENNAI40219_70_1.pdf
- FID for publication/cys-PDI-cys/1H/pdata/1/intrng
- FID for publication/cys-PDI-cys/1H/pdata/1/outd
- FID for publication/cys-PDI-cys/1H/pdata/1/parm.txt
- FID for publication/cys-PDI-cys/1H/pdata/1/peaklist.xml
- FID for publication/cys-PDI-cys/1H/pdata/1/peakrng
- FID for publication/cys-PDI-cys/1H/pdata/1/peaks
- FID for publication/cys-PDI-cys/1H/pdata/1/proc
- FID for publication/cys-PDI-cys/1H/pdata/1/procs
- FID for publication/cys-PDI-cys/1H/pdata/1/title
- FID for publication/cys-PDI-cys/1H/pm121.mnova
- FID for publication/cys-PDI-cys/1H/prosol_History
- FID for publication/cys-PDI-cys/1H/pulseprogram
- FID for publication/cys-PDI-cys/1H/scon2
- FID for publication/cys-PDI-cys/1H/shimvalues
- FID for publication/cys-PDI-cys/1H/specpar
- FID for publication/cys-PDI-cys/1H/uxnmr.info
- FID for publication/cys-PDI-cys/1H/uxnmr.par
- FID for publication/cys-PDI-cys/1H/vtc_pid_settings
- FID for publication/PDI-1/
- FID for publication/PDI-1/13C/
- FID for publication/PDI-1/13C/acqu
- FID for publication/PDI-1/13C/acqus
- FID for publication/PDI-1/13C/audita.txt
- FID for publication/PDI-1/13C/cpdprg2
- FID for publication/PDI-1/13C/fid
- FID for publication/PDI-1/13C/format.temp
- FID for publication/PDI-1/13C/fq1list
- FID for publication/PDI-1/13C/orig
- FID for publication/PDI-1/13C/pdata/
- FID for publication/PDI-1/13C/pdata/1/
- FID for publication/PDI-1/13C/pdata/1/1i
- FID for publication/PDI-1/13C/pdata/1/1r
- FID for publication/PDI-1/13C/pdata/1/auditp.txt
- FID for publication/PDI-1/13C/pdata/1/email_VITC40121_32_1.pdf
- FID for publication/PDI-1/13C/pdata/1/intrng
- FID for publication/PDI-1/13C/pdata/1/outd
- FID for publication/PDI-1/13C/pdata/1/parm.txt
- FID for publication/PDI-1/13C/pdata/1/peaklist.xml
- FID for publication/PDI-1/13C/pdata/1/peakrng
- FID for publication/PDI-1/13C/pdata/1/peaks
- FID for publication/PDI-1/13C/pdata/1/proc
- FID for publication/PDI-1/13C/pdata/1/procs
- FID for publication/PDI-1/13C/pdata/1/title
- FID for publication/PDI-1/13C/precom.output
- FID for publication/PDI-1/13C/prosol_History
- FID for publication/PDI-1/13C/pulseprogram
- FID for publication/PDI-1/13C/scon2
- FID for publication/PDI-1/13C/shimvalues
- FID for publication/PDI-1/13C/specpar
- FID for publication/PDI-1/13C/stanprogram4780
- FID for publication/PDI-1/13C/uxnmr.info
- FID for publication/PDI-1/13C/uxnmr.par
- FID for publication/PDI-1/13C/vtc_pid_settings
- FID for publication/PDI-1/1H/
- FID for publication/PDI-1/1H/acqu
- FID for publication/PDI-1/1H/acqus
- FID for publication/PDI-1/1H/audita.txt
- FID for publication/PDI-1/1H/fid
- FID for publication/PDI-1/1H/format.temp
- FID for publication/PDI-1/1H/fq1list
- FID for publication/PDI-1/1H/orig
- FID for publication/PDI-1/1H/pdata/
- FID for publication/PDI-1/1H/pdata/1/
- FID for publication/PDI-1/1H/pdata/1/1i
- FID for publication/PDI-1/1H/pdata/1/1r
- FID for publication/PDI-1/1H/pdata/1/auditp.txt
- FID for publication/PDI-1/1H/pdata/1/email_VITC40121_31_1.pdf
- FID for publication/PDI-1/1H/pdata/1/intrng
- FID for publication/PDI-1/1H/pdata/1/outd
- FID for publication/PDI-1/1H/pdata/1/parm.txt
- FID for publication/PDI-1/1H/pdata/1/peaklist.xml
- FID for publication/PDI-1/1H/pdata/1/peakrng
- FID for publication/PDI-1/1H/pdata/1/peaks
- FID for publication/PDI-1/1H/pdata/1/proc
- FID for publication/PDI-1/1H/pdata/1/procs
- FID for publication/PDI-1/1H/pdata/1/title
- FID for publication/PDI-1/1H/PDI-1.mnova
- FID for publication/PDI-1/1H/precom.output
- FID for publication/PDI-1/1H/prosol_History
- FID for publication/PDI-1/1H/pulseprogram
- FID for publication/PDI-1/1H/scon2
- FID for publication/PDI-1/1H/shimvalues
- FID for publication/PDI-1/1H/specpar
- FID for publication/PDI-1/1H/stanprogram4780
- FID for publication/PDI-1/1H/uxnmr.info
- FID for publication/PDI-1/1H/uxnmr.par
- FID for publication/PDI-1/1H/vtc_pid_settings
