# Supplementary material for: Organogels Fabricated from Self-Assembled Nanotubes Containing Core Substituted Perylene Diimide Derivative
Source: ACS Omega. 2022 Jun 14;7(25):21932–8. doi: 10.1021/acsomega.2c02210 (PMC9245106; doi:10.1021/acsomega.2c02210)
Supplement: Supplementary file 1 — ao2c02210_si_001.zip [file ao2c02210_si_001.zip › FID for publication/cys-PDI-cys/13C/audita.txt]

##TITLE= Audit trail, TopSpin 3.5 pl 6
##JCAMPDX= 5.01
##ORIGIN= Bruker BioSpin GmbH
##OWNER= VIT
$$ E:/data/VIT/nmr/VITCHENNAI40219/71/audita.txt
##AUDIT TRAIL=  $$ (NUMBER, WHEN, WHO, WHERE, PROCESS, VERSION, WHAT)
(   1,<2019-02-11 10:01:42.189 +0530>,<VIT>,<EP-10056935>,<go4>,<TopSpin 3.5.6>,
      <created by zg
	started at 2019-02-11 09:32:11.076 +0530,
	POWCHK enabled, PULCHK disabled,
       configuration hash MD5:
       BE DC 25 5D 63 07 6F A8 2C 8D 89 24 E1 35 51 BB
       data hash MD5: 64K
       DD 8E 7F 8D 3F 7B AE B6 3E A0 E6 04 4F 6B 28 BD>)
(   2,<2019-02-11 10:01:42.626 +0530>,<VIT>,<EP-10056935>,<audit>,<TopSpin 3.5.6>,
      <user comment:
       ICON-NMR User ID: VIT
       data hash MD5: 64K
       DD 8E 7F 8D 3F 7B AE B6 3E A0 E6 04 4F 6B 28 BD>)
##END=

$$ hash MD5
$$ 41 1D 84 26 0B 25 80 3D D5 A0 F0 E3 89 90 2A 03
