# Supplementary material for: Organogels Fabricated from Self-Assembled Nanotubes Containing Core Substituted Perylene Diimide Derivative
Source: ACS Omega. 2022 Jun 14;7(25):21932–8. doi: 10.1021/acsomega.2c02210 (PMC9245106; doi:10.1021/acsomega.2c02210)
Supplement: Supplementary file 1 — ao2c02210_si_001.zip [file ao2c02210_si_001.zip › FID for publication/cys-PDI-cys/13C/pdata/1/auditp.txt]

##TITLE= Audit trail, TopSpin 3.5 pl 6
##JCAMPDX= 5.01
##ORIGIN= Bruker BioSpin GmbH
##OWNER= VIT
$$ E:\data\VIT\nmr/VITCHENNAI40219/71/pdata/1/auditp.txt
##AUDIT TRAIL=  $$ (NUMBER, WHEN, WHO, WHERE, PROCESS, VERSION, WHAT)
(   1,<2019-02-11 10:01:42.189 +0530>,<VIT>,<EP-10056935>,<go4>,<TopSpin 3.5.6>,
      <created by zg
	started at 2019-02-11 09:32:11.076 +0530,
	POWCHK enabled, PULCHK disabled,
       configuration hash MD5:
       BE DC 25 5D 63 07 6F A8 2C 8D 89 24 E1 35 51 BB
       data hash MD5: 64K
       DD 8E 7F 8D 3F 7B AE B6 3E A0 E6 04 4F 6B 28 BD>)
(   2,<2019-02-11 10:01:42.626 +0530>,<VIT>,<EP-10056935>,<audit>,<TopSpin 3.5.6>,
      <user comment:
       ICON-NMR User ID: VIT
       data hash MD5: 64K
       DD 8E 7F 8D 3F 7B AE B6 3E A0 E6 04 4F 6B 28 BD>)
(   3,<2019-02-11 10:01:46.276 +0530>,<VIT>,<EP-10056935>,<proc1d>,<TopSpin 3.5.6>,
      <Start of raw data processing
       ef LB = 1 FT_mod = 6 PKNL = 1 SI = 32K 
       data hash MD5: 32K
       23 3D 60 21 2E 0E B7 7E F4 08 C4 72 34 44 69 3E>)
(   4,<2019-02-11 10:01:46.619 +0530>,<VIT>,<EP-10056935>,<proc1d>,<TopSpin 3.5.6>,
      <apk 
       data hash MD5: 32K
       2C C7 A8 CB 64 2E 86 4D 26 64 A1 1D ED 25 0E 84>)
(   5,<2019-02-11 10:01:47.228 +0530>,<VIT>,<EP-10056935>,<proc1d>,<TopSpin 3.5.6>,
      <abs ABSG = 5 
       data hash MD5: 32K
       E7 2F 20 7E 51 80 17 62 52 26 D0 67 57 39 34 9D>)
##END=

$$ hash MD5
$$ 37 96 87 DF C7 93 A7 58 ED 2B 86 79 63 B0 C7 86
