# Supplementary material for: Organogels Fabricated from Self-Assembled Nanotubes Containing Core Substituted Perylene Diimide Derivative
Source: ACS Omega. 2022 Jun 14;7(25):21932–8. doi: 10.1021/acsomega.2c02210 (PMC9245106; doi:10.1021/acsomega.2c02210)
Supplement: Supplementary file 1 — ao2c02210_si_001.zip [file ao2c02210_si_001.zip › FID for publication/cys-PDI-cys/13C/pdata/1/peaklist.xml]

<?xml version="1.0" encoding="UTF-8"?>
<PeakList>
  <PeakList1D>
    <PeakList1DHeader creator="VIT" date="2019-02-11T10:01:47.664+05:30" expNo="71" name="VITCHENNAI40219" owner="" procNo="1" source="E:\data\VIT\nmr">
      <PeakPickDetails>F1=219.422104ppm, F2=-19.422075ppm, MI=0.00cm, MAXI=10000.00cm, PC=1.400
      </PeakPickDetails>
    </PeakList1DHeader>
    <Peak1D F1="163.345169" intensity="6.181349e+000" type="0"/>
    <Peak1D F1="163.284851" intensity="5.735500e+000" type="0"/>
    <Peak1D F1="137.409454" intensity="4.450000e+000" type="0"/>
    <Peak1D F1="133.107300" intensity="4.089167e+000" type="0"/>
    <Peak1D F1="132.477020" intensity="5.286809e+000" type="0"/>
    <Peak1D F1="131.450378" intensity="6.063924e+000" type="0"/>
    <Peak1D F1="129.154480" intensity="7.401713e+000" type="0"/>
    <Peak1D F1="129.085495" intensity="7.539471e+000" type="0"/>
    <Peak1D F1="128.349869" intensity="4.255326e+000" type="0"/>
    <Peak1D F1="125.493210" intensity="3.667594e+000" type="0"/>
    <Peak1D F1="122.156860" intensity="4.719762e+000" type="0"/>
    <Peak1D F1="121.639198" intensity="4.878148e+000" type="0"/>
    <Peak1D F1="77.354881" intensity="2.394579e+002" type="0"/>
    <Peak1D F1="77.240738" intensity="2.646980e+001" type="0"/>
    <Peak1D F1="77.036972" intensity="2.462363e+002" type="0"/>
    <Peak1D F1="76.719902" intensity="2.372631e+002" type="0"/>
    <Peak1D F1="40.638042" intensity="7.878112e+000" type="0"/>
    <Peak1D F1="40.494766" intensity="7.722526e+000" type="0"/>
    <Peak1D F1="40.116142" intensity="6.033804e+000" type="0"/>
    <Peak1D F1="30.969852" intensity="5.721211e+000" type="0"/>
    <Peak1D F1="30.231007" intensity="1.026610e+001" type="0"/>
    <Peak1D F1="29.717035" intensity="3.811759e+000" type="0"/>
    <Peak1D F1="20.416142" intensity="1.364168e+001" type="0"/>
    <Peak1D F1="13.879153" intensity="1.500000e+001" type="0"/>
    <Peak1D F1="1.033867" intensity="5.780350e+000" type="0"/>
  </PeakList1D>
</PeakList>
