# Supplementary material for: Organogels Fabricated from Self-Assembled Nanotubes Containing Core Substituted Perylene Diimide Derivative
Source: ACS Omega. 2022 Jun 14;7(25):21932–8. doi: 10.1021/acsomega.2c02210 (PMC9245106; doi:10.1021/acsomega.2c02210)
Supplement: Supplementary file 1 — ao2c02210_si_001.zip [file ao2c02210_si_001.zip › FID for publication/cys-PDI-cys/13C/specpar]

##TITLE= Parameter file, TopSpin 3.5 pl 6
##JCAMPDX= 5.0
##DATATYPE= Parameter Values
##NPOINTS= 11261	$$ modification sequence number
##ORIGIN= Bruker BioSpin GmbH
##OWNER= nmrsu
$$ 2019-02-08 10:05:08.755 +0530  VIT@EP-10056935
$$ C:/Bruker/TopSpin3.5pl6/conf/instr/spect/specpar
$$ process C:\Bruker\TopSpin3.5pl6\prog\mod\hconfserver.exe
##$HPPRECH= (0..15)
-1 -1 -1 -1 -1 -1 -1 -1 -1 -1 -1 -1 -1 -1 -1 -1
##$HPSELECT= no
##$NUC1= 12
##$NUC2= 1
##$NUC3= 0
##$NUC4= 0
##$NUC5= 0
##$NUC6= 0
##$NUC7= 0
##$NUC8= 0
##$NUCARR= (0..123)
400.258 400.258 61.442040011 426.931089053 304.912445758 58.902311502 155.555456596
56.243505678 43.002350638 128.418672653 100.644954152 28.923911898 40.557790913
54.260803659 376.618806548 31.597551284 105.875845902 24.502333818 104.294662696
79.520005342 162.027408314 30.72380408 39.216914605 32.643941771 18.677531242
10.251828167 26.937479475 97.229660707 22.564680838 22.570696715 39.906959397
105.279653606 22.62456744 99.220828182 12.959465467 94.969511851 35.767259012
106.13030192 113.688053528 25.043354552 96.067339493 122.065497496 13.962259853
68.534632344 76.335256504 20.884349723 100.280559268 108.095748816 15.400326808
38.644681753 130.966234771 17.346469261 19.613434511 37.209176449 97.967828519
26.084517669 26.631946533 90.091375481 18.43248529 20.658792332 12.754009033
18.316206338 16.201719373 18.626138115 84.916655938 88.829958392 87.519433648
87.707050583 130.959410372 142.620967228 149.258737831 95.784048889 51.87030278
104.746485934 126.280474404 80.081563314 111.31249428 32.996953316 52.498407646
39.763458899 44.480383354 52.811241294 56.539008154 122.5589996 21.814061
13.4486688 16.6907586 13.7688752 99.5041388 43.9483284 12.2879206 16.1303974
96.2220232 13.7688752 19.2924356 85.4150572 11.5274304 33.1813882 70.042372209
19.29643818 45.64542232 32.54497798 16.03833806 10.07449386 47.989333168
16.676297278 90.156513468 91.065099128 9.135212414 31.081634732 6.87643244
7.48882718 86.042597703 6.92046082 71.689497921 26.463389884 228.640177856
230.884176302 83.736371145 64.318610763 7.370350812 14.5293654 100 100
##$NUCOFFS= (0..127)
<29Si> <1H> <> <> <> <> <> <> <> <> <> <> <> <> <> <> <> <> <> <> <> <>
<> <> <> <> <> <> <> <> <> <> <> <> <> <> <> <> <> <> <> <> <> <> <> <>
<> <> <> <> <> <> <> <> <> <> <> <> <> <> <> <> <> <> <> <> <> <> <> <>
<> <> <> <> <> <> <> <> <> <> <> <> <> <> <> <> <> <> <> <> <> <> <> <>
<> <> <> <> <> <> <> <> <> <> <> <> <> <> <> <> <> <> <> <> <> <> <> <>
<> <> <> <> <> <> <> <> <> <>
##$OFFS= (0..127)
0 0 0 0 0 0 0 0 0 0 0 0 0 0 0 0 0 0 0 0 0 0 0 0 0 0 0 0 0 0 0 0 0 0 0 0
0 0 0 0 0 0 0 0 0 0 0 0 0 0 0 0 0 0 0 0 0 0 0 0 0 0 0 0 0 0 0 0 0 0 0 0
0 0 0 0 0 0 0 0 0 0 0 0 0 0 0 0 0 0 0 0 0 0 0 0 0 0 0 0 0 0 0 0 0 0 0 0
0 0 0 0 0 0 0 0 0 0 0 0 0 0 0 0 0 0 0 0
##$OFFSF= (0..7)
0 0 0 0 0 0 0 0
##$OFFSH= (0..7)
0 0 0 0 0 0 0 0
##$OFFSX= (0..7)
1817.3 0 0 0 0 0 0 0
##$PRECHAN= (0..15)
-1 2 0 1 -1 -1 -1 -1 -1 -1 -1 -1 -1 -1 -1 -1
##$RECPRE= (0..15)
-1 0 -1 -1 -1 -1 -1 -1 -1 -1 -1 -1 -1 -1 -1 -1
##$RECPRFX= (0..15)
1 0 0 0 0 0 0 0 0 0 0 0 0 0 0 0
##$RECSEL= (0..15)
0 0 1 0 0 0 0 0 0 0 0 0 0 0 0 0
##$SELREC= (0..9)
0 0 0 0 0 0 0 0 0 0
##$SFO1= 40.562354
##$SFO2= 400.260922
##$SFO3= 400.266111
##$SFO4= 400.266111
##$SFO5= 400.266111
##$SFO6= 400.266111
##$SFO7= 400.266111
##$SFO8= 400.266111
##END=
