# Supplementary material for: Organogels Fabricated from Self-Assembled Nanotubes Containing Core Substituted Perylene Diimide Derivative
Source: ACS Omega. 2022 Jun 14;7(25):21932–8. doi: 10.1021/acsomega.2c02210 (PMC9245106; doi:10.1021/acsomega.2c02210)
Supplement: Supplementary file 1 — ao2c02210_si_001.zip [file ao2c02210_si_001.zip › FID for publication/cys-PDI-cys/13C/vtc_pid_settings]

VTC_REG_PID_SET_CH2=\
<pid_settings type="probehead">
   <standard_pid proportional="1.102" integral="174.105" differential="29.017" />
   <temperature selftune="300.000" min="250.000" max="350.000" />
   <vta type="2" sensor="1" connected_sensors="1" />
   <gasflow selftune="300.000" min="250.000" max="350.000" />
   <pics checksum="" name="" />
   <checksum value="8EF068F2" />
</pid_settings>
