# Supplementary material for: Organogels Fabricated from Self-Assembled Nanotubes Containing Core Substituted Perylene Diimide Derivative
Source: ACS Omega. 2022 Jun 14;7(25):21932–8. doi: 10.1021/acsomega.2c02210 (PMC9245106; doi:10.1021/acsomega.2c02210)
Supplement: Supplementary file 1 — ao2c02210_si_001.zip [file ao2c02210_si_001.zip › FID for publication/cys-PDI-cys/1H/pdata/1/auditp.txt]

##TITLE= Audit trail, TopSpin 3.5 pl 6
##JCAMPDX= 5.01
##ORIGIN= Bruker BioSpin GmbH
##OWNER= VIT
$$ E:\data\VIT\nmr/VITCHENNAI40219/70/pdata/1/auditp.txt
##AUDIT TRAIL=  $$ (NUMBER, WHEN, WHO, WHERE, PROCESS, VERSION, WHAT)
(   1,<2019-02-11 09:31:42.465 +0530>,<VIT>,<EP-10056935>,<go4>,<TopSpin 3.5.6>,
      <created by zg
	started at 2019-02-11 09:30:07.882 +0530,
	POWCHK enabled, PULCHK disabled,
       configuration hash MD5:
       BE DC 25 5D 63 07 6F A8 2C 8D 89 24 E1 35 51 BB
       data hash MD5: 64K
       3E 17 76 00 8A 67 F4 C6 E8 01 E5 28 51 FA AB 90>)
(   2,<2019-02-11 09:31:42.855 +0530>,<VIT>,<EP-10056935>,<audit>,<TopSpin 3.5.6>,
      <user comment:
       ICON-NMR User ID: VIT
       data hash MD5: 64K
       3E 17 76 00 8A 67 F4 C6 E8 01 E5 28 51 FA AB 90>)
(   3,<2019-02-11 09:31:46.693 +0530>,<VIT>,<EP-10056935>,<proc1d>,<TopSpin 3.5.6>,
      <Start of raw data processing
       ef LB = 0.3 FT_mod = 6 PKNL = 1 SI = 64K 
       data hash MD5: 64K
       0E F2 3F AC FF 39 F7 41 04 51 47 76 33 2F 52 7A>)
(   4,<2019-02-11 09:31:47.176 +0530>,<VIT>,<EP-10056935>,<proc1d>,<TopSpin 3.5.6>,
      <apk 
       data hash MD5: 64K
       81 3D 86 BF E9 78 DA 1C AF 3C 84 A9 58 A5 AF 12>)
(   5,<2019-02-11 09:31:47.769 +0530>,<VIT>,<EP-10056935>,<proc1d>,<TopSpin 3.5.6>,
      <abs ABSG = 5 
       data hash MD5: 64K
       14 E4 CD 58 FC 8A 2F BC 88 65 53 62 87 0E E9 AF>)
##END=

$$ hash MD5
$$ 16 CC 2E 43 AA 45 E7 5D AE 6D 22 30 B3 43 2B 2C
