# Supplementary material for: Organogels Fabricated from Self-Assembled Nanotubes Containing Core Substituted Perylene Diimide Derivative
Source: ACS Omega. 2022 Jun 14;7(25):21932–8. doi: 10.1021/acsomega.2c02210 (PMC9245106; doi:10.1021/acsomega.2c02210)
Supplement: Supplementary file 1 — ao2c02210_si_001.zip [file ao2c02210_si_001.zip › FID for publication/cys-PDI-cys/1H/pdata/1/parm.txt]

Current Data Parameters
NAME     VITCHENNAI40219              
EXPNO                70              
PROCNO                1              

F2 - Acquisition Parameters
Date_          20190211              
Time               9.31 h            
INSTRUM           spect              
PROBHD   Z108618_0505 (              
PULPROG            zg30              
TD                65536              
SOLVENT           CDCl3              
NS                   16              
DS                    2              
SWH            8012.820 Hz           
FIDRES         0.244532 Hz           
AQ            4.0894465 sec          
RG               143.73              
DW               62.400 usec         
DE                 6.50 usec         
TE                303.6 K            
D1           1.00000000 sec          
TD0                   1              
SFO1        400.2604716 MHz          
NUC1                 1H              
P1                14.00 usec         
PLW1        16.00000000 W            

F2 - Processing parameters
SI                65536              
SF          400.2580356 MHz          
WDW                  EM              
SSB      0              
LB                 0.30 Hz           
GB       0              
PC                 1.00              
