# Supplementary material for: Organogels Fabricated from Self-Assembled Nanotubes Containing Core Substituted Perylene Diimide Derivative
Source: ACS Omega. 2022 Jun 14;7(25):21932–8. doi: 10.1021/acsomega.2c02210 (PMC9245106; doi:10.1021/acsomega.2c02210)
Supplement: Supplementary file 1 — ao2c02210_si_001.zip [file ao2c02210_si_001.zip › FID for publication/cys-PDI-cys/1H/pdata/1/peaklist.xml]

<?xml version="1.0" encoding="UTF-8"?>
<PeakList>
  <PeakList1D>
    <PeakList1DHeader creator="VIT" date="2019-02-11T09:31:48.222+05:30" expNo="70" name="VITCHENNAI40219" owner="" procNo="1" source="E:\data\VIT\nmr">
      <PeakPickDetails>F1=16.095520ppm, F2=-3.923617ppm, MI=0.00cm, MAXI=10000.00cm, PC=1.000
      </PeakPickDetails>
    </PeakList1DHeader>
    <Peak1D F1="14.412311" intensity="2.003760e-002" type="0"/>
    <Peak1D F1="9.400721" intensity="8.995391e-002" type="0"/>
    <Peak1D F1="9.370355" intensity="2.576272e-002" type="0"/>
    <Peak1D F1="9.226616" intensity="2.078115e-002" type="0"/>
    <Peak1D F1="9.174702" intensity="2.661857e-002" type="0"/>
    <Peak1D F1="9.169882" intensity="2.198901e-002" type="0"/>
    <Peak1D F1="9.145766" intensity="2.157670e-002" type="0"/>
    <Peak1D F1="9.096035" intensity="2.345565e-002" type="0"/>
    <Peak1D F1="9.054502" intensity="2.855905e-002" type="0"/>
    <Peak1D F1="9.023698" intensity="2.783448e-002" type="0"/>
    <Peak1D F1="9.005727" intensity="3.429568e-002" type="0"/>
    <Peak1D F1="8.960297" intensity="3.680235e-002" type="0"/>
    <Peak1D F1="8.954997" intensity="3.960443e-002" type="0"/>
    <Peak1D F1="8.943146" intensity="3.915765e-002" type="0"/>
    <Peak1D F1="8.915142" intensity="5.152936e-002" type="0"/>
    <Peak1D F1="8.888306" intensity="6.461862e-002" type="0"/>
    <Peak1D F1="8.764787" intensity="2.362010e-001" type="0"/>
    <Peak1D F1="8.717622" intensity="2.044822e+000" type="0"/>
    <Peak1D F1="8.697537" intensity="2.890886e+000" type="0"/>
    <Peak1D F1="8.683747" intensity="4.062684e+000" type="0"/>
    <Peak1D F1="8.617898" intensity="1.884574e-001" type="0"/>
    <Peak1D F1="8.583162" intensity="2.498338e+000" type="0"/>
    <Peak1D F1="8.563245" intensity="1.948171e+000" type="0"/>
    <Peak1D F1="8.475513" intensity="1.286123e-001" type="0"/>
    <Peak1D F1="8.322835" intensity="8.262669e-002" type="0"/>
    <Peak1D F1="8.302368" intensity="7.907970e-002" type="0"/>
    <Peak1D F1="8.271169" intensity="7.756426e-002" type="0"/>
    <Peak1D F1="8.241195" intensity="1.208209e-001" type="0"/>
    <Peak1D F1="8.221400" intensity="1.192871e-001" type="0"/>
    <Peak1D F1="8.159245" intensity="6.501488e-002" type="0"/>
    <Peak1D F1="8.126522" intensity="6.424350e-002" type="0"/>
    <Peak1D F1="8.025014" intensity="7.136624e-002" type="0"/>
    <Peak1D F1="7.943873" intensity="4.622653e-002" type="0"/>
    <Peak1D F1="7.930338" intensity="4.571625e-002" type="0"/>
    <Peak1D F1="7.900302" intensity="3.893314e-002" type="0"/>
    <Peak1D F1="7.866364" intensity="4.168800e-002" type="0"/>
    <Peak1D F1="7.853864" intensity="4.096662e-002" type="0"/>
    <Peak1D F1="7.829633" intensity="3.940147e-002" type="0"/>
    <Peak1D F1="7.801255" intensity="3.022225e-002" type="0"/>
    <Peak1D F1="7.768636" intensity="3.179330e-002" type="0"/>
    <Peak1D F1="7.731998" intensity="3.236792e-002" type="0"/>
    <Peak1D F1="7.711002" intensity="3.255907e-002" type="0"/>
    <Peak1D F1="7.688671" intensity="3.170018e-002" type="0"/>
    <Peak1D F1="7.678328" intensity="2.983928e-002" type="0"/>
    <Peak1D F1="7.663363" intensity="3.187443e-002" type="0"/>
    <Peak1D F1="7.633010" intensity="2.821573e-002" type="0"/>
    <Peak1D F1="7.579824" intensity="3.128557e-002" type="0"/>
    <Peak1D F1="7.559693" intensity="2.685348e-002" type="0"/>
    <Peak1D F1="7.538289" intensity="3.091445e-002" type="0"/>
    <Peak1D F1="7.515474" intensity="3.589412e-002" type="0"/>
    <Peak1D F1="7.495115" intensity="3.347912e-002" type="0"/>
    <Peak1D F1="7.454762" intensity="1.557105e-001" type="0"/>
    <Peak1D F1="7.406136" intensity="4.068748e-002" type="0"/>
    <Peak1D F1="7.381568" intensity="4.143409e-002" type="0"/>
    <Peak1D F1="7.327771" intensity="5.740207e-002" type="0"/>
    <Peak1D F1="7.314015" intensity="6.458997e-002" type="0"/>
    <Peak1D F1="7.195949" intensity="2.420490e+001" type="0"/>
    <Peak1D F1="7.122330" intensity="5.219969e-002" type="0"/>
    <Peak1D F1="7.103574" intensity="4.602896e-002" type="0"/>
    <Peak1D F1="7.050700" intensity="4.083398e-002" type="0"/>
    <Peak1D F1="7.044059" intensity="3.352444e-002" type="0"/>
    <Peak1D F1="7.008942" intensity="2.756861e-002" type="0"/>
    <Peak1D F1="6.973713" intensity="2.561968e-002" type="0"/>
    <Peak1D F1="6.957867" intensity="2.370904e-002" type="0"/>
    <Peak1D F1="6.931944" intensity="1.351836e-001" type="0"/>
    <Peak1D F1="6.833930" intensity="1.980587e-002" type="0"/>
    <Peak1D F1="6.168014" intensity="2.456585e-002" type="0"/>
    <Peak1D F1="6.157066" intensity="3.415228e-002" type="0"/>
    <Peak1D F1="6.145197" intensity="2.326588e-002" type="0"/>
    <Peak1D F1="5.232443" intensity="2.213129e-001" type="0"/>
    <Peak1D F1="5.212231" intensity="2.573772e-002" type="0"/>
    <Peak1D F1="4.324590" intensity="3.036001e-002" type="0"/>
    <Peak1D F1="4.293227" intensity="2.981099e-002" type="0"/>
    <Peak1D F1="4.255527" intensity="4.366041e-002" type="0"/>
    <Peak1D F1="4.162311" intensity="1.903517e+000" type="0"/>
    <Peak1D F1="4.143871" intensity="2.947972e+000" type="0"/>
    <Peak1D F1="4.125323" intensity="2.049176e+000" type="0"/>
    <Peak1D F1="4.042645" intensity="2.089173e-001" type="0"/>
    <Peak1D F1="3.980030" intensity="1.672006e-001" type="0"/>
    <Peak1D F1="3.964207" intensity="1.683589e-001" type="0"/>
    <Peak1D F1="3.944822" intensity="1.681732e-001" type="0"/>
    <Peak1D F1="3.900396" intensity="1.620422e-001" type="0"/>
    <Peak1D F1="3.858132" intensity="1.225288e-001" type="0"/>
    <Peak1D F1="3.810165" intensity="1.381936e-001" type="0"/>
    <Peak1D F1="3.751272" intensity="1.027437e-001" type="0"/>
    <Peak1D F1="3.729557" intensity="1.025410e-001" type="0"/>
    <Peak1D F1="3.676629" intensity="1.467767e-001" type="0"/>
    <Peak1D F1="3.598454" intensity="1.870546e-001" type="0"/>
    <Peak1D F1="3.574575" intensity="2.350139e-001" type="0"/>
    <Peak1D F1="3.538541" intensity="1.219612e-001" type="0"/>
    <Peak1D F1="3.498292" intensity="1.043806e-001" type="0"/>
    <Peak1D F1="3.416912" intensity="2.943537e+000" type="0"/>
    <Peak1D F1="3.381509" intensity="1.639086e-001" type="0"/>
    <Peak1D F1="3.333627" intensity="1.599211e-001" type="0"/>
    <Peak1D F1="3.270920" intensity="1.852189e-001" type="0"/>
    <Peak1D F1="3.253744" intensity="2.677321e-001" type="0"/>
    <Peak1D F1="3.220369" intensity="1.948889e+000" type="0"/>
    <Peak1D F1="3.204992" intensity="3.870437e+000" type="0"/>
    <Peak1D F1="3.189577" intensity="2.419233e+000" type="0"/>
    <Peak1D F1="3.061450" intensity="1.488991e-001" type="0"/>
    <Peak1D F1="3.044061" intensity="1.547638e-001" type="0"/>
    <Peak1D F1="3.029248" intensity="1.450800e-001" type="0"/>
    <Peak1D F1="2.979331" intensity="1.145770e-001" type="0"/>
    <Peak1D F1="2.889548" intensity="2.230874e+000" type="0"/>
    <Peak1D F1="2.874038" intensity="3.780797e+000" type="0"/>
    <Peak1D F1="2.858520" intensity="2.063730e+000" type="0"/>
    <Peak1D F1="2.699125" intensity="8.221945e-002" type="0"/>
    <Peak1D F1="2.607294" intensity="4.491763e-002" type="0"/>
    <Peak1D F1="2.567979" intensity="2.655976e-002" type="0"/>
    <Peak1D F1="2.501428" intensity="2.849232e-002" type="0"/>
    <Peak1D F1="2.466942" intensity="2.142993e-002" type="0"/>
    <Peak1D F1="2.433014" intensity="2.187965e-002" type="0"/>
    <Peak1D F1="2.415095" intensity="2.178433e-002" type="0"/>
    <Peak1D F1="2.391431" intensity="2.215488e-002" type="0"/>
    <Peak1D F1="2.295577" intensity="2.518189e-002" type="0"/>
    <Peak1D F1="2.262175" intensity="9.137101e-002" type="0"/>
    <Peak1D F1="2.242138" intensity="6.536628e-002" type="0"/>
    <Peak1D F1="2.209259" intensity="3.661986e-002" type="0"/>
    <Peak1D F1="2.178496" intensity="4.524954e-002" type="0"/>
    <Peak1D F1="2.163298" intensity="5.857812e-002" type="0"/>
    <Peak1D F1="2.105053" intensity="1.500000e+001" type="0"/>
    <Peak1D F1="1.990544" intensity="1.618071e-001" type="0"/>
    <Peak1D F1="1.977727" intensity="2.072430e-001" type="0"/>
    <Peak1D F1="1.944797" intensity="1.922801e-001" type="0"/>
    <Peak1D F1="1.929656" intensity="2.687278e-001" type="0"/>
    <Peak1D F1="1.898865" intensity="1.072949e-001" type="0"/>
    <Peak1D F1="1.824062" intensity="1.653617e-001" type="0"/>
    <Peak1D F1="1.783976" intensity="2.923369e-001" type="0"/>
    <Peak1D F1="1.714768" intensity="1.223269e+000" type="0"/>
    <Peak1D F1="1.695277" intensity="2.263842e+000" type="0"/>
    <Peak1D F1="1.677365" intensity="3.576060e+000" type="0"/>
    <Peak1D F1="1.658413" intensity="3.846115e+000" type="0"/>
    <Peak1D F1="1.639021" intensity="3.906826e+000" type="0"/>
    <Peak1D F1="1.455624" intensity="8.389544e-001" type="0"/>
    <Peak1D F1="1.436908" intensity="1.807675e+000" type="0"/>
    <Peak1D F1="1.418437" intensity="2.853641e+000" type="0"/>
    <Peak1D F1="1.399851" intensity="2.894552e+000" type="0"/>
    <Peak1D F1="1.381290" intensity="1.919023e+000" type="0"/>
    <Peak1D F1="1.362361" intensity="9.940780e-001" type="0"/>
    <Peak1D F1="1.336187" intensity="6.537253e-001" type="0"/>
    <Peak1D F1="1.281364" intensity="4.927637e-001" type="0"/>
    <Peak1D F1="1.261749" intensity="5.505314e-001" type="0"/>
    <Peak1D F1="1.228548" intensity="8.932378e-001" type="0"/>
    <Peak1D F1="1.181301" intensity="4.118490e+000" type="0"/>
    <Peak1D F1="1.085958" intensity="4.247171e-001" type="0"/>
    <Peak1D F1="1.032848" intensity="3.828345e-001" type="0"/>
    <Peak1D F1="1.013993" intensity="3.824676e-001" type="0"/>
    <Peak1D F1="0.954050" intensity="4.425673e+000" type="0"/>
    <Peak1D F1="0.935824" intensity="8.301140e+000" type="0"/>
    <Peak1D F1="0.917533" intensity="4.467025e+000" type="0"/>
    <Peak1D F1="0.885909" intensity="1.017748e+000" type="0"/>
    <Peak1D F1="0.849905" intensity="6.863343e-001" type="0"/>
    <Peak1D F1="0.822423" intensity="9.879537e-001" type="0"/>
    <Peak1D F1="0.810739" intensity="1.514467e+000" type="0"/>
    <Peak1D F1="0.783721" intensity="1.180444e+000" type="0"/>
    <Peak1D F1="0.762759" intensity="7.296979e-001" type="0"/>
    <Peak1D F1="0.639684" intensity="1.780501e-001" type="0"/>
    <Peak1D F1="0.602641" intensity="1.655334e-001" type="0"/>
    <Peak1D F1="0.546164" intensity="1.216598e-001" type="0"/>
    <Peak1D F1="0.499380" intensity="1.067822e-001" type="0"/>
    <Peak1D F1="0.429974" intensity="8.829162e-002" type="0"/>
    <Peak1D F1="0.411459" intensity="8.509499e-002" type="0"/>
    <Peak1D F1="0.370752" intensity="7.821064e-002" type="0"/>
    <Peak1D F1="0.358228" intensity="7.326085e-002" type="0"/>
    <Peak1D F1="0.327867" intensity="7.393309e-002" type="0"/>
    <Peak1D F1="0.314636" intensity="6.986360e-002" type="0"/>
    <Peak1D F1="0.306899" intensity="6.813088e-002" type="0"/>
    <Peak1D F1="0.268860" intensity="6.786632e-002" type="0"/>
    <Peak1D F1="0.227566" intensity="6.014313e-002" type="0"/>
    <Peak1D F1="0.200007" intensity="5.438303e-002" type="0"/>
    <Peak1D F1="0.189107" intensity="5.090356e-002" type="0"/>
    <Peak1D F1="0.180528" intensity="5.043212e-002" type="0"/>
    <Peak1D F1="0.174749" intensity="5.159220e-002" type="0"/>
    <Peak1D F1="0.146375" intensity="7.682779e-002" type="0"/>
    <Peak1D F1="0.127238" intensity="4.424099e-002" type="0"/>
    <Peak1D F1="0.094899" intensity="3.766520e-002" type="0"/>
    <Peak1D F1="0.074568" intensity="5.238697e-002" type="0"/>
    <Peak1D F1="0.066262" intensity="6.589398e-002" type="0"/>
    <Peak1D F1="-0.000149" intensity="7.610137e+000" type="0"/>
    <Peak1D F1="-0.071782" intensity="3.619783e+000" type="0"/>
    <Peak1D F1="-0.148198" intensity="1.259582e-001" type="0"/>
    <Peak1D F1="-0.179750" intensity="8.563305e-002" type="0"/>
    <Peak1D F1="-0.208940" intensity="7.157897e-002" type="0"/>
    <Peak1D F1="-0.221258" intensity="8.821031e-002" type="0"/>
    <Peak1D F1="-0.236661" intensity="6.220361e-002" type="0"/>
    <Peak1D F1="-0.266754" intensity="5.819456e-002" type="0"/>
    <Peak1D F1="-0.293106" intensity="5.138689e-002" type="0"/>
    <Peak1D F1="-0.307957" intensity="5.154587e-002" type="0"/>
    <Peak1D F1="-0.345429" intensity="4.866557e-002" type="0"/>
    <Peak1D F1="-0.363760" intensity="4.996345e-002" type="0"/>
    <Peak1D F1="-0.386067" intensity="4.918270e-002" type="0"/>
    <Peak1D F1="-0.424737" intensity="4.878633e-002" type="0"/>
    <Peak1D F1="-0.443582" intensity="4.280144e-002" type="0"/>
    <Peak1D F1="-0.482186" intensity="4.480977e-002" type="0"/>
    <Peak1D F1="-0.515390" intensity="3.846282e-002" type="0"/>
    <Peak1D F1="-0.560178" intensity="3.194034e-002" type="0"/>
    <Peak1D F1="-0.594189" intensity="3.334704e-002" type="0"/>
    <Peak1D F1="-0.635902" intensity="3.575299e-002" type="0"/>
    <Peak1D F1="-0.655401" intensity="3.421628e-002" type="0"/>
    <Peak1D F1="-0.707208" intensity="2.946921e-002" type="0"/>
    <Peak1D F1="-0.751241" intensity="3.151554e-002" type="0"/>
    <Peak1D F1="-0.776602" intensity="3.155852e-002" type="0"/>
    <Peak1D F1="-0.809047" intensity="2.538964e-002" type="0"/>
    <Peak1D F1="-0.820934" intensity="2.586815e-002" type="0"/>
    <Peak1D F1="-0.841669" intensity="2.634837e-002" type="0"/>
    <Peak1D F1="-0.862153" intensity="2.424175e-002" type="0"/>
    <Peak1D F1="-0.906299" intensity="2.383427e-002" type="0"/>
    <Peak1D F1="-0.915483" intensity="2.174043e-002" type="0"/>
    <Peak1D F1="-0.949092" intensity="2.012631e-002" type="0"/>
    <Peak1D F1="-0.981160" intensity="2.443780e-002" type="0"/>
    <Peak1D F1="-1.014789" intensity="2.442165e-002" type="0"/>
    <Peak1D F1="-1.068793" intensity="2.009686e-002" type="0"/>
    <Peak1D F1="-1.129685" intensity="2.465666e-002" type="0"/>
    <Peak1D F1="-1.167835" intensity="1.899901e-002" type="0"/>
    <Peak1D F1="-1.395695" intensity="2.316398e-002" type="0"/>
    <Peak1D F1="-3.779039" intensity="2.374734e-002" type="0"/>
    <Peak1D F1="-3.799234" intensity="2.268838e-002" type="0"/>
  </PeakList1D>
</PeakList>
