# Supplementary material for: Organogels Fabricated from Self-Assembled Nanotubes Containing Core Substituted Perylene Diimide Derivative
Source: ACS Omega. 2022 Jun 14;7(25):21932–8. doi: 10.1021/acsomega.2c02210 (PMC9245106; doi:10.1021/acsomega.2c02210)
Supplement: Supplementary file 1 — ao2c02210_si_001.zip [file ao2c02210_si_001.zip › FID for publication/cys-PDI-cys/1H/pdata/1/peakrng]

P    #regions in PPM
# 2019-02-11 09:31:48 +0530  VIT@EP-10056935
# low field   high field   mi   maxi
  16.0955200195313  -3.92361713520163  0.000  10000.000  # for region 1
