# Supplementary material for: Organogels Fabricated from Self-Assembled Nanotubes Containing Core Substituted Perylene Diimide Derivative
Source: ACS Omega. 2022 Jun 14;7(25):21932–8. doi: 10.1021/acsomega.2c02210 (PMC9245106; doi:10.1021/acsomega.2c02210)
Supplement: Supplementary file 1 — ao2c02210_si_001.zip [file ao2c02210_si_001.zip › FID for publication/cys-PDI-cys/1H/shimvalues]

# Mon Feb 11 09:31:42 2019
#$$PROBEIDENTIFIER=Z108618_0505
#$$PROBENAME=PA BBO 400S1 BBF-H-D-05 Z PLUS
#$$SHIMID=313232
#
# Active Shim Gradients
#
Z           		4885            
Z2          		-3667           
Z3          		-1089           
Z4          		-17809          
Z5          		-16873          
Z6          		1               
X           		10097           
XZ          		-21472          
XZ2         		1914            
XZ3         		4580            
Y           		5775            
YZ          		-34497          
YZ2         		2039            
YZ3         		-6917           
XY          		40410           
XYZ         		8049            
(X2-Y2)     		-3122           
(X2-Y2)Z    		-5188           
X3          		-910            
Y3          		-6826           
#
# Lock Parameter
#
FIELD		3019.650
LOCKPHASE		244.581 
LOCKPOWER		-30.000 
LOCKGAIN		136.479 
LOCKDC		-75.000 
LOCKSHIFT		7.240   
LOOPGAIN		-12.000 
LOOPTIME		0.400   
LOOPFILTER		100.000 
#
IEEE64_VERSION_CODE 1
#
# Shim currents 
#
SHIM_SETTING [1 ]  2369.40925177   
SHIM_SETTING [2 ]  -1815.06150171  
SHIM_SETTING [3 ]  -572.79021061   
SHIM_SETTING [4 ]  -9367.75321894  
SHIM_SETTING [5 ]  -8875.42498262  
SHIM_SETTING [6 ]  5310.92600000   
SHIM_SETTING [7 ]  -11294.02100000 
SHIM_SETTING [8 ]  1006.52800000   
SHIM_SETTING [9 ]  -1642.03100000  
SHIM_SETTING [10]  21255.49000000  
SHIM_SETTING [11]  3037.44500000   
SHIM_SETTING [12]  -18145.47200000 
SHIM_SETTING [13]  1072.53600000   
SHIM_SETTING [14]  -3638.58800000  
SHIM_SETTING [15]  0.52600000      
SHIM_SETTING [16]  -2728.84300000  
SHIM_SETTING [17]  2409.17700000   
SHIM_SETTING [18]  4233.55700000   
SHIM_SETTING [19]  -478.90200000   
SHIM_SETTING [20]  -3590.59300000  
