# Supplementary material for: Organogels Fabricated from Self-Assembled Nanotubes Containing Core Substituted Perylene Diimide Derivative
Source: ACS Omega. 2022 Jun 14;7(25):21932–8. doi: 10.1021/acsomega.2c02210 (PMC9245106; doi:10.1021/acsomega.2c02210)
Supplement: Supplementary file 1 — ao2c02210_si_001.zip [file ao2c02210_si_001.zip › FID for publication/PDI-1/13C/audita.txt]

##TITLE= Audit trail, TopSpin 3.5 pl 6
##JCAMPDX= 5.01
##ORIGIN= Bruker BioSpin GmbH
##OWNER= VIT
$$ E:/data/VIT/nmr/VITC40121/32/audita.txt
##AUDIT TRAIL=  $$ (NUMBER, WHEN, WHO, WHERE, PROCESS, VERSION, WHAT)
(   1,<2021-01-24 12:56:30.480 +0530>,<VIT>,<EP-10056935>,<go4>,<TopSpin 3.5.6>,
      <created by zg
	started at 2021-01-24 12:26:59.018 +0530,
	POWCHK enabled, PULCHK disabled,
       configuration hash MD5:
       33 E7 AD 9A F2 6C DC E8 0D 99 11 D6 4B DA B7 4C
       data hash MD5: 64K
       8D FD D1 CB B5 4B 49 AD F6 49 86 25 91 67 AC D2>)
(   2,<2021-01-24 12:56:31.010 +0530>,<VIT>,<EP-10056935>,<audit>,<TopSpin 3.5.6>,
      <user comment:
       ICON-NMR User ID: VIT
       data hash MD5: 64K
       8D FD D1 CB B5 4B 49 AD F6 49 86 25 91 67 AC D2>)
##END=

$$ hash MD5
$$ 30 84 30 F8 BF BD 3B B7 7F 16 29 98 78 36 94 8C
