# Supplementary material for: Organogels Fabricated from Self-Assembled Nanotubes Containing Core Substituted Perylene Diimide Derivative
Source: ACS Omega. 2022 Jun 14;7(25):21932–8. doi: 10.1021/acsomega.2c02210 (PMC9245106; doi:10.1021/acsomega.2c02210)
Supplement: Supplementary file 1 — ao2c02210_si_001.zip [file ao2c02210_si_001.zip › FID for publication/PDI-1/13C/fq1list]

O 400.259601
-5500000
-5464844
-5429688
-5394531
-5359375
-5324219
-5289063
-5253906
-5218750
-5183594
-5148438
-5113281
-5078125
-5042969
-5007813
-4972656
-4937500
-4902344
-4867188
-4832031
-4796875
-4761719
-4726563
-4691406
-4656250
-4621094
-4585938
-4550781
-4515625
-4480469
-4445313
-4410156
-4375000
-4339844
-4304688
-4269531
-4234375
-4199219
-4164063
-4128906
-4093750
-4058594
-4023438
-3988281
-3953125
-3917969
-3882813
-3847656
-3812500
-3777344
-3742188
-3707031
-3671875
-3636719
-3601563
-3566406
-3531250
-3496094
-3460938
-3425781
-3390625
-3355469
-3320313
-3285156
-3250000
-3214844
-3179688
-3144531
-3109375
-3074219
-3039063
-3003906
-2968750
-2933594
-2898438
-2863281
-2828125
-2792969
-2757813
-2722656
-2687500
-2652344
-2617188
-2582031
-2546875
-2511719
-2476563
-2441406
-2406250
-2371094
-2335938
-2300781
-2265625
-2230469
-2195313
-2160156
-2125000
-2089844
-2054688
-2019531
-1984375
-1949219
-1914063
-1878906
-1843750
-1808594
-1773438
-1738281
-1703125
-1667969
-1632813
-1597656
-1562500
-1527344
-1492188
-1457031
-1421875
-1386719
-1351563
-1316406
-1281250
-1246094
-1210938
-1175781
-1140625
-1105469
-1070313
-1035156
-1000000
 -992157
 -984314
 -976471
 -968627
 -960784
 -952941
 -945098
 -937255
 -929412
 -921569
 -913725
 -905882
 -898039
 -890196
 -882353
 -874510
 -866667
 -858824
 -850980
 -843137
 -835294
 -827451
 -819608
 -811765
 -803922
 -796078
 -788235
 -780392
 -772549
 -764706
 -756863
 -749020
 -741176
 -733333
 -725490
 -717647
 -709804
 -701961
 -694118
 -686275
 -678431
 -670588
 -662745
 -654902
 -647059
 -639216
 -631373
 -623529
 -615686
 -607843
 -600000
 -592157
 -584314
 -576471
 -568627
 -560784
 -552941
 -545098
 -537255
 -529412
 -521569
 -513725
 -505882
 -498039
 -490196
 -482353
 -474510
 -466667
 -458824
 -450980
 -443137
 -435294
 -427451
 -419608
 -411765
 -403922
 -396078
 -388235
 -380392
 -372549
 -364706
 -356863
 -349020
 -341176
 -333333
 -325490
 -317647
 -309804
 -301961
 -294118
 -286275
 -278431
 -270588
 -262745
 -254902
 -247059
 -239216
 -231373
 -223529
 -215686
 -207843
 -200000
 -192157
 -184314
 -176471
 -168627
 -160784
 -152941
 -145098
 -137255
 -129412
 -121569
 -113725
 -105882
  -98039
  -90196
  -82353
  -74510
  -66667
  -58824
  -50980
  -43137
  -35294
  -27451
  -19608
  -11765
   -3922
    3922
   11765
   19608
   27451
   35294
   43137
   50980
   58824
   66667
   74510
   82353
   90196
   98039
  105882
  113725
  121569
  129412
  137255
  145098
  152941
  160784
  168627
  176471
  184314
  192157
  200000
  207843
  215686
  223529
  231373
  239216
  247059
  254902
  262745
  270588
  278431
  286275
  294118
  301961
  309804
  317647
  325490
  333333
  341176
  349020
  356863
  364706
  372549
  380392
  388235
  396078
  403922
  411765
  419608
  427451
  435294
  443137
  450980
  458824
  466667
  474510
  482353
  490196
  498039
  505882
  513725
  521569
  529412
  537255
  545098
  552941
  560784
  568627
  576471
  584314
  592157
  600000
  607843
  615686
  623529
  631373
  639216
  647059
  654902
  662745
  670588
  678431
  686275
  694118
  701961
  709804
  717647
  725490
  733333
  741176
  749020
  756863
  764706
  772549
  780392
  788235
  796078
  803922
  811765
  819608
  827451
  835294
  843137
  850980
  858824
  866667
  874510
  882353
  890196
  898039
  905882
  913725
  921569
  929412
  937255
  945098
  952941
  960784
  968627
  976471
  984314
  992157
 1000000
 1035156
 1070312
 1105469
 1140625
 1175781
 1210937
 1246094
 1281250
 1316406
 1351562
 1386719
 1421875
 1457031
 1492187
 1527344
 1562500
 1597656
 1632812
 1667969
 1703125
 1738281
 1773437
 1808594
 1843750
 1878906
 1914062
 1949219
 1984375
 2019531
 2054687
 2089844
 2125000
 2160156
 2195312
 2230469
 2265625
 2300781
 2335937
 2371094
 2406250
 2441406
 2476562
 2511719
 2546875
 2582031
 2617187
 2652344
 2687500
 2722656
 2757812
 2792969
 2828125
 2863281
 2898437
 2933594
 2968750
 3003906
 3039062
 3074219
 3109375
 3144531
 3179687
 3214844
 3250000
 3285156
 3320312
 3355469
 3390625
 3425781
 3460937
 3496094
 3531250
 3566406
 3601562
 3636719
 3671875
 3707031
 3742187
 3777344
 3812500
 3847656
 3882812
 3917969
 3953125
 3988281
 4023437
 4058594
 4093750
 4128906
 4164062
 4199219
 4234375
 4269531
 4304687
 4339844
 4375000
 4410156
 4445312
 4480469
 4515625
 4550781
 4585937
 4621094
 4656250
 4691406
 4726562
 4761719
 4796875
 4832031
 4867187
 4902344
 4937500
 4972656
 5007812
 5042969
 5078125
 5113281
 5148437
 5183594
 5218750
 5253906
 5289062
 5324219
 5359375
 5394531
 5429687
 5464844
 5500000
