# Supplementary material for: Organogels Fabricated from Self-Assembled Nanotubes Containing Core Substituted Perylene Diimide Derivative
Source: ACS Omega. 2022 Jun 14;7(25):21932–8. doi: 10.1021/acsomega.2c02210 (PMC9245106; doi:10.1021/acsomega.2c02210)
Supplement: Supplementary file 1 — ao2c02210_si_001.zip [file ao2c02210_si_001.zip › FID for publication/PDI-1/13C/pdata/1/auditp.txt]

##TITLE= Audit trail, TopSpin 3.5 pl 6
##JCAMPDX= 5.01
##ORIGIN= Bruker BioSpin GmbH
##OWNER= VIT
$$ E:/data/VIT/nmr/VITC40121/32/pdata/1/auditp.txt
##AUDIT TRAIL=  $$ (NUMBER, WHEN, WHO, WHERE, PROCESS, VERSION, WHAT)
(   1,<2021-01-24 12:56:30.480 +0530>,<VIT>,<EP-10056935>,<go4>,<TopSpin 3.5.6>,
      <created by zg
	started at 2021-01-24 12:26:59.018 +0530,
	POWCHK enabled, PULCHK disabled,
       configuration hash MD5:
       33 E7 AD 9A F2 6C DC E8 0D 99 11 D6 4B DA B7 4C
       data hash MD5: 64K
       8D FD D1 CB B5 4B 49 AD F6 49 86 25 91 67 AC D2>)
(   2,<2021-01-24 12:56:31.010 +0530>,<VIT>,<EP-10056935>,<audit>,<TopSpin 3.5.6>,
      <user comment:
       ICON-NMR User ID: VIT
       data hash MD5: 64K
       8D FD D1 CB B5 4B 49 AD F6 49 86 25 91 67 AC D2>)
(   3,<2021-01-24 12:56:35.752 +0530>,<VIT>,<EP-10056935>,<proc1d>,<TopSpin 3.5.6>,
      <Start of raw data processing
       ef LB = 1 FT_mod = 6 PKNL = 1 SI = 32K 
       data hash MD5: 32K
       43 B7 56 49 E9 60 D2 02 E0 8D A4 C8 02 B7 BC 7C>)
(   4,<2021-01-24 12:56:36.142 +0530>,<VIT>,<EP-10056935>,<proc1d>,<TopSpin 3.5.6>,
      <apk 
       data hash MD5: 32K
       03 31 BC A5 EE AF DC D1 3C FC 20 76 D5 C9 67 7A>)
(   5,<2021-01-24 12:56:36.922 +0530>,<VIT>,<EP-10056935>,<proc1d>,<TopSpin 3.5.6>,
      <abs ABSG = 5 
       data hash MD5: 32K
       17 FE 42 14 40 6B 7D 7D 83 C6 EA 2C DC 3A D0 3C>)
##END=

$$ hash MD5
$$ 0C 2F 9F 16 63 F9 E1 B7 6E D9 D5 07 AA EB 53 EA
