# Supplementary material for: Organogels Fabricated from Self-Assembled Nanotubes Containing Core Substituted Perylene Diimide Derivative
Source: ACS Omega. 2022 Jun 14;7(25):21932–8. doi: 10.1021/acsomega.2c02210 (PMC9245106; doi:10.1021/acsomega.2c02210)
Supplement: Supplementary file 1 — ao2c02210_si_001.zip [file ao2c02210_si_001.zip › FID for publication/PDI-1/13C/pdata/1/parm.txt]

Current Data Parameters
NAME          VITC40121              
EXPNO                32              
PROCNO                1              

F2 - Acquisition Parameters
Date_          20210124              
Time              12.56 h            
INSTRUM           spect              
PROBHD   Z108618_0505 (              
PULPROG          zgpg30              
TD                65536              
SOLVENT           CDCl3              
NS                  512              
DS                    4              
SWH           24038.461 Hz           
FIDRES         0.733596 Hz           
AQ            1.3631488 sec          
RG               156.91              
DW               20.800 usec         
DE                 6.50 usec         
TE                332.0 K            
D1           2.00000000 sec          
D11          0.03000000 sec          
TD0                   1              
SFO1        100.6550185 MHz          
NUC1                13C              
P1                10.52 usec         
PLW1        58.00000000 W            
SFO2        400.2596010 MHz          
NUC2                 1H              
CPDPRG[2        waltz16              
PCPD2             90.00 usec         
PLW2        16.00000000 W            
PLW12        0.39104000 W            
PLW13        0.19668999 W            

F2 - Processing parameters
SI                32768              
SF          100.6449540 MHz          
WDW                  EM              
SSB      0              
LB                 1.00 Hz           
GB       0              
PC                 1.40              
