# Supplementary material for: Organogels Fabricated from Self-Assembled Nanotubes Containing Core Substituted Perylene Diimide Derivative
Source: ACS Omega. 2022 Jun 14;7(25):21932–8. doi: 10.1021/acsomega.2c02210 (PMC9245106; doi:10.1021/acsomega.2c02210)
Supplement: Supplementary file 1 — ao2c02210_si_001.zip [file ao2c02210_si_001.zip › FID for publication/PDI-1/13C/pdata/1/peaklist.xml]

<?xml version="1.0" encoding="UTF-8"?>
<PeakList>
  <PeakList1D>
    <PeakList1DHeader creator="VIT" date="2021-01-24T12:56:37.453+05:30" expNo="32" name="VITC40121" owner="" procNo="1" source="E:/data/VIT/nmr">
      <PeakPickDetails>F1=219.422104ppm, F2=-19.422077ppm, MI=0.00cm, MAXI=10000.00cm, PC=1.400
      </PeakPickDetails>
    </PeakList1DHeader>
    <Peak1D F1="173.365982" intensity="1.990819e+000" type="0"/>
    <Peak1D F1="77.335930" intensity="1.279993e+002" type="0"/>
    <Peak1D F1="77.221176" intensity="6.603607e+000" type="0"/>
    <Peak1D F1="77.018967" intensity="1.280510e+002" type="0"/>
    <Peak1D F1="76.701225" intensity="1.283632e+002" type="0"/>
    <Peak1D F1="31.925217" intensity="6.394334e+000" type="0"/>
    <Peak1D F1="29.691751" intensity="1.500000e+001" type="0"/>
    <Peak1D F1="29.658083" intensity="1.386633e+001" type="0"/>
    <Peak1D F1="29.600271" intensity="5.649890e+000" type="0"/>
    <Peak1D F1="29.447260" intensity="4.648671e+000" type="0"/>
    <Peak1D F1="29.359592" intensity="7.990673e+000" type="0"/>
    <Peak1D F1="29.250671" intensity="5.345760e+000" type="0"/>
    <Peak1D F1="29.084564" intensity="3.381136e+000" type="0"/>
    <Peak1D F1="24.749889" intensity="2.021745e+000" type="0"/>
    <Peak1D F1="22.691204" intensity="7.062505e+000" type="0"/>
    <Peak1D F1="20.402290" intensity="2.448869e+000" type="0"/>
    <Peak1D F1="14.117425" intensity="6.964844e+000" type="0"/>
    <Peak1D F1="13.846324" intensity="3.712543e+000" type="0"/>
  </PeakList1D>
</PeakList>
