# Supplementary material for: Organogels Fabricated from Self-Assembled Nanotubes Containing Core Substituted Perylene Diimide Derivative
Source: ACS Omega. 2022 Jun 14;7(25):21932–8. doi: 10.1021/acsomega.2c02210 (PMC9245106; doi:10.1021/acsomega.2c02210)
Supplement: Supplementary file 1 — ao2c02210_si_001.zip [file ao2c02210_si_001.zip › FID for publication/PDI-1/13C/shimvalues]

# Sun Jan 24 12:56:30 2021
#$$PROBEIDENTIFIER=Z108618_0505
#$$PROBENAME=PA BBO 400S1 BBF-H-D-05 Z PLUS
#$$SHIMID=313232
#
# Active Shim Gradients
#
Z           		5567            
Z2          		-2967           
Z3          		-102            
Z4          		-10713          
Z5          		-4973           
Z6          		12427           
X           		10338           
XZ          		-21544          
XZ2         		2091            
XZ3         		5642            
Y           		6001            
YZ          		-34434          
YZ2         		1485            
YZ3         		-6688           
XY          		40143           
XYZ         		10075           
(X2-Y2)     		-3051           
(X2-Y2)Z    		-5312           
X3          		-885            
Y3          		-6787           
#
# Lock Parameter
#
FIELD		3008.009
LOCKPHASE		230.907 
LOCKPOWER		-30.000 
LOCKGAIN		136.176 
LOCKDC		-75.000 
LOCKSHIFT		7.240   
LOOPGAIN		-12.000 
LOOPTIME		0.400   
LOOPFILTER		100.000 
#
IEEE64_VERSION_CODE 1
#
# Shim currents 
#
SHIM_SETTING [1 ]  2700.14713987   
SHIM_SETTING [2 ]  -1468.68195572  
SHIM_SETTING [3 ]  -53.42126065    
SHIM_SETTING [4 ]  -5635.03359815  
SHIM_SETTING [5 ]  -2615.81042915  
SHIM_SETTING [6 ]  5437.78800000   
SHIM_SETTING [7 ]  -11332.14400000 
SHIM_SETTING [8 ]  1099.66000000   
SHIM_SETTING [9 ]  -1604.82600000  
SHIM_SETTING [10]  21115.21800000  
SHIM_SETTING [11]  3156.52600000   
SHIM_SETTING [12]  -18112.18300000 
SHIM_SETTING [13]  781.07000000    
SHIM_SETTING [14]  -3518.06700000  
SHIM_SETTING [15]  6536.47000000   
SHIM_SETTING [16]  -2794.11200000  
SHIM_SETTING [17]  2967.91400000   
SHIM_SETTING [18]  5299.33500000   
SHIM_SETTING [19]  -465.31900000   
SHIM_SETTING [20]  -3570.09300000  
