# Supplementary material for: Organogels Fabricated from Self-Assembled Nanotubes Containing Core Substituted Perylene Diimide Derivative
Source: ACS Omega. 2022 Jun 14;7(25):21932–8. doi: 10.1021/acsomega.2c02210 (PMC9245106; doi:10.1021/acsomega.2c02210)
Supplement: Supplementary file 1 — ao2c02210_si_001.zip [file ao2c02210_si_001.zip › FID for publication/PDI-1/13C/uxnmr.info]

CONFIGURATION INFORMATION
=========================

Path         : C:/Bruker/TopSpin3.5pl6/conf/instr/spect/uxnmr.info
Date         : Mon Nov 02 12:47:09 2020
Release      : TopSpin 3.5 pl 6
Installed in : C:/Bruker/TopSpin3.5pl6
Host         : EP-10056935
OS           : Windows 7 (Vs 6.1) Service Pack 1
CPU          : Intel(R) Xeon(R) CPU W3505 @ 2.53GHz (2 cores at 2533 MHz)
User         : root
System       : Avance III 400 NMR spectrometer
1H-frequency : 400.26 MHz
Description  : Avance III
Configured in: EP-10056935:C:/Bruker/TopSpin3.5pl6/conf/instr/spect

IPSO: connected to spectrometer subnet
- TCP/IP address = 149.236.99.254
 - IPSO type: AQS
- Tctrl : 1
- Fctrls: 2
- Gctrl1: without digital preemphasis
- Rctrl : 1
- FREDs : none
- DPP : none

DRU1: AQS DRU Z100977/01941 ECL 06.01
- TCP/IP address = 149.236.99.89
- Firmware Version = 151014
- DRU1 controls AQS-Rack and HPPR/2

AQS: connected to 149.236.99.89:/dev/tty10
  _Slot_ SBSB _____________________Board_____________________
  Number Addr Type HW-VS FW-VS ID  ECL Name   Description
  -----------------------------------------------------------
     2   0x10 0x72   0x4    AW  R  5.1 REC-1  AQS RXAD400 Z102116/2643 ECL 05.01
     3   0x34  0x2   0x1        X  5.3 REF-1  REF-400 Reference Board for AQS Receiver
     4   0x24 0x11   0x8    AD  S  2.7 SGU-1  AQS SGU/2 400 Z103080/03413 ECL 02.07 FPGA-Vs=AF
     5   0x25 0x11   0x8    AD  S  2.7 SGU-2  AQS SGU/2 400 Z103080/03414 ECL 02.07 FPGA-Vs=AF
     8   0x36  0x5     0        A  9.0 BLA-1  BLA2BB 150/60 20-400 W1345049/2905 ECL 09.00
    --   0x20 0xd7     0        B  0.1 MASTER AVANCE Console NB-E Wired V2
     1   0x20  0x7     0        B      MASTER AQS Rack Master
  Logical Receiver/SGU configuration:


Router: 1 AQS-Minirouter

Amplifiers (AQS configuration):
  RO  Amplifier  Module  Nucleus  Power/W  Switchbox Name PN/SN/FW
   1      1         1        B      150    N         BLA2BB 150/60 20-400 W1345049/2905/-
   2      1         2        B       60    N         BLA2BB 150/60 20-400 W1345049/2905/-


Transmitters at the spectrometer subnet:
----------------------------------------
LTRX Z109888/00719 ECL 03.00:
- TCP/IP address = 149.236.99.20
- Amplifier      = BSMS/2 LOCK TRANSCEIVER 400: Z109888/00719 ECL 03.00

BSMS: BSMS/2 connected to ethernet
- TCP/IP address = 149.236.99.20
- ELCB firmware version = 20160329
- GAB current limits = 0.0/X, 0.0/Y, 10.0/Z (in A)
- SCB channels = 20
- Shim System = BOSS1-SB
- L-TRX = BSMS/2 LOCK TRANSCEIVER 400: Z109888/00719 ECL 03.00
- Lock: on L-TRX board
- VTU_SPB = BSMS/2 SPB SENSOR & PNEUMATIC BD: Z115191/00826 ECL 03.00
- VTU_VPSB1 = BSMS/2 VARIABLE POWER SUPPLY BD: Z115193/00954 ECL 01.03

VTU: in BSMS/2 connected to ethernet
- TCP/IP address = 149.236.99.20

Bruker Automatic Changer: device connected to 149.236.99.254:/dev/tty04
- Capacity: 60 holders
- Firmware: 20120928
- use BACS air  = yes
- BACS sx delay = 10 s
- Sample Rail fast changer mode = no

Sample Changers at the spectrometer subnet:
-------------------------------------------------
Sample Changer 1: BACS2_H15000-01_0295
- TCP/IP address   = 149.236.99.172

Preamplifiers :
HPPR2: - HPPR/2 preamplifier connected to 149.236.99.89:/dev/tty10
    Type      : HPPR/2
    Controller: no Cover, with Application firmware = aQ
                no LED display for tuning and matching
    Module  1 : 1H/2H 1H (virtual 50 Ohm reference: 240.2%/85.6deg)
                PN=Z003951, SN=00708 from 20120220
    Module  2 : 1H/2H 2H (virtual 50 Ohm reference: 102.3%/-78.1deg)
                PN=Z003951, SN=00708 from 20120220
    Module  3 : XBB19F 2HS
                PN=Z003955, SN=00716 from 20120215


Gradient Controller cable connections
--------------------------------------------------------------------
GCtrl1: connected to GAB in BSMS

RF cable connections (detected)
--------------------------------------------------------------------
SGU1 NORM output -> input 1 of transmitter 1 (BLA2BB 150/60 20-400 W1345049/2905)
SGU1 AUX  output -> input 1 of transmitter 2 (BSMS/2 LOCK TRANSCEIVER 400 Z109888/00719 at TCP/IP 149.236.99.20)
SGU2 NORM output -> input 2 of transmitter 1 (BLA2BB 150/60 20-400 W1345049/2905)
SGU2 AUX  output -> TUNE signal input of HPPR

Blanking cable connections (detected)
--------------------------------------------------------------------
transmitter 1 = BLA2BB 150/60 20-400 W1345049/2905:
- amplifier B-150W uses blanking 1
- amplifier B-60W uses blanking 2

transmitter 2 = BSMS/2 LOCK TRANSCEIVER 400 Z109888/00719 at TCP/IP 149.236.99.20:
- amplifier 2H-5W uses blanking 3
