# Supplementary material for: Organogels Fabricated from Self-Assembled Nanotubes Containing Core Substituted Perylene Diimide Derivative
Source: ACS Omega. 2022 Jun 14;7(25):21932–8. doi: 10.1021/acsomega.2c02210 (PMC9245106; doi:10.1021/acsomega.2c02210)
Supplement: Supplementary file 1 — ao2c02210_si_001.zip [file ao2c02210_si_001.zip › FID for publication/PDI-1/1H/pdata/1/auditp.txt]

##TITLE= Audit trail, TopSpin 3.5 pl 6
##JCAMPDX= 5.01
##ORIGIN= Bruker BioSpin GmbH
##OWNER= VIT
$$ E:/data/VIT/nmr/VITC40121/31/pdata/1/auditp.txt
##AUDIT TRAIL=  $$ (NUMBER, WHEN, WHO, WHERE, PROCESS, VERSION, WHAT)
(   1,<2021-01-24 12:25:32.423 +0530>,<VIT>,<EP-10056935>,<go4>,<TopSpin 3.5.6>,
      <created by zg
	started at 2021-01-24 12:22:35.534 +0530,
	POWCHK enabled, PULCHK disabled,
       configuration hash MD5:
       33 E7 AD 9A F2 6C DC E8 0D 99 11 D6 4B DA B7 4C
       data hash MD5: 64K
       47 0E ED 54 96 5D 4D 30 09 5D 69 D1 A5 C4 1F 70>)
(   2,<2021-01-24 12:25:32.969 +0530>,<VIT>,<EP-10056935>,<audit>,<TopSpin 3.5.6>,
      <user comment:
       ICON-NMR User ID: VIT
       data hash MD5: 64K
       47 0E ED 54 96 5D 4D 30 09 5D 69 D1 A5 C4 1F 70>)
(   3,<2021-01-24 12:25:37.758 +0530>,<VIT>,<EP-10056935>,<proc1d>,<TopSpin 3.5.6>,
      <Start of raw data processing
       ef LB = 0.3 FT_mod = 6 PKNL = 1 SI = 64K 
       data hash MD5: 64K
       D1 4C F6 79 FF CF 16 8E B6 42 74 A0 FE 1C 86 C3>)
(   4,<2021-01-24 12:25:38.507 +0530>,<VIT>,<EP-10056935>,<proc1d>,<TopSpin 3.5.6>,
      <apk 
       data hash MD5: 64K
       65 35 63 AB CB BF 62 3D 0C 48 69 F8 1B F3 8B 9E>)
(   5,<2021-01-24 12:25:39.271 +0530>,<VIT>,<EP-10056935>,<proc1d>,<TopSpin 3.5.6>,
      <abs ABSG = 5 
       data hash MD5: 64K
       BD A3 80 5D 83 1A 03 87 78 66 16 25 4A 0B 39 A8>)
##END=

$$ hash MD5
$$ 20 1E D6 69 F6 BF BA 68 E1 BC 2D 6C CB 44 EF FB
