# Supplementary material for: Organogels Fabricated from Self-Assembled Nanotubes Containing Core Substituted Perylene Diimide Derivative
Source: ACS Omega. 2022 Jun 14;7(25):21932–8. doi: 10.1021/acsomega.2c02210 (PMC9245106; doi:10.1021/acsomega.2c02210)
Supplement: Supplementary file 1 — ao2c02210_si_001.zip [file ao2c02210_si_001.zip › FID for publication/PDI-1/1H/pdata/1/peaklist.xml]

<?xml version="1.0" encoding="UTF-8"?>
<PeakList>
  <PeakList1D>
    <PeakList1DHeader creator="VIT" date="2021-01-24T12:25:39.833+05:30" expNo="31" name="VITC40121" owner="" procNo="1" source="E:/data/VIT/nmr">
      <PeakPickDetails>F1=16.092951ppm, F2=-3.926186ppm, MI=0.00cm, MAXI=10000.00cm, PC=1.000
      </PeakPickDetails>
    </PeakList1DHeader>
    <Peak1D F1="14.146984" intensity="6.351176e-003" type="0"/>
    <Peak1D F1="13.939448" intensity="6.779948e-003" type="0"/>
    <Peak1D F1="13.655808" intensity="6.250058e-003" type="0"/>
    <Peak1D F1="13.489209" intensity="6.161721e-003" type="0"/>
    <Peak1D F1="13.308417" intensity="6.388566e-003" type="0"/>
    <Peak1D F1="13.072669" intensity="6.678632e-003" type="0"/>
    <Peak1D F1="12.967743" intensity="5.995537e-003" type="0"/>
    <Peak1D F1="12.674582" intensity="6.826089e-003" type="0"/>
    <Peak1D F1="12.443668" intensity="6.267728e-003" type="0"/>
    <Peak1D F1="11.972664" intensity="5.886147e-003" type="0"/>
    <Peak1D F1="11.710794" intensity="5.885849e-003" type="0"/>
    <Peak1D F1="11.690261" intensity="6.472306e-003" type="0"/>
    <Peak1D F1="9.470341" intensity="8.091738e-003" type="0"/>
    <Peak1D F1="9.452254" intensity="8.895269e-003" type="0"/>
    <Peak1D F1="9.442824" intensity="7.958455e-003" type="0"/>
    <Peak1D F1="9.422662" intensity="1.005321e-002" type="0"/>
    <Peak1D F1="9.147965" intensity="6.104616e-003" type="0"/>
    <Peak1D F1="9.094443" intensity="7.299096e-003" type="0"/>
    <Peak1D F1="9.084869" intensity="8.111318e-003" type="0"/>
    <Peak1D F1="8.970863" intensity="6.712202e-003" type="0"/>
    <Peak1D F1="8.943913" intensity="8.107756e-003" type="0"/>
    <Peak1D F1="8.929879" intensity="1.032745e-002" type="0"/>
    <Peak1D F1="8.909891" intensity="8.219732e-003" type="0"/>
    <Peak1D F1="8.895745" intensity="1.076721e-002" type="0"/>
    <Peak1D F1="8.876959" intensity="1.674562e-002" type="0"/>
    <Peak1D F1="8.851364" intensity="2.679668e-002" type="0"/>
    <Peak1D F1="8.818927" intensity="1.802041e-002" type="0"/>
    <Peak1D F1="8.766640" intensity="2.279101e-001" type="0"/>
    <Peak1D F1="8.746543" intensity="2.889171e-001" type="0"/>
    <Peak1D F1="8.709902" intensity="4.890209e-001" type="0"/>
    <Peak1D F1="8.682713" intensity="8.360555e-002" type="0"/>
    <Peak1D F1="8.653914" intensity="1.897859e-001" type="0"/>
    <Peak1D F1="8.615444" intensity="1.793969e-001" type="0"/>
    <Peak1D F1="8.600047" intensity="3.329092e-001" type="0"/>
    <Peak1D F1="8.579822" intensity="2.638982e-001" type="0"/>
    <Peak1D F1="8.523292" intensity="2.993527e-002" type="0"/>
    <Peak1D F1="8.481863" intensity="3.912072e-002" type="0"/>
    <Peak1D F1="8.420441" intensity="2.161756e-002" type="0"/>
    <Peak1D F1="8.392163" intensity="2.164453e-002" type="0"/>
    <Peak1D F1="8.363775" intensity="2.093762e-002" type="0"/>
    <Peak1D F1="8.350062" intensity="1.717648e-002" type="0"/>
    <Peak1D F1="8.334183" intensity="1.715403e-002" type="0"/>
    <Peak1D F1="8.308183" intensity="1.698745e-002" type="0"/>
    <Peak1D F1="8.292535" intensity="1.617795e-002" type="0"/>
    <Peak1D F1="8.277818" intensity="1.679173e-002" type="0"/>
    <Peak1D F1="8.245847" intensity="1.576413e-002" type="0"/>
    <Peak1D F1="8.227312" intensity="1.401293e-002" type="0"/>
    <Peak1D F1="8.195686" intensity="1.410021e-002" type="0"/>
    <Peak1D F1="8.175094" intensity="1.691369e-002" type="0"/>
    <Peak1D F1="8.142467" intensity="1.231300e-002" type="0"/>
    <Peak1D F1="8.135694" intensity="1.244265e-002" type="0"/>
    <Peak1D F1="8.125338" intensity="1.143408e-002" type="0"/>
    <Peak1D F1="8.105536" intensity="1.230138e-002" type="0"/>
    <Peak1D F1="8.090676" intensity="1.044431e-002" type="0"/>
    <Peak1D F1="8.045187" intensity="1.236429e-002" type="0"/>
    <Peak1D F1="7.997480" intensity="1.110047e-002" type="0"/>
    <Peak1D F1="7.979415" intensity="9.508920e-003" type="0"/>
    <Peak1D F1="7.941020" intensity="7.144454e-003" type="0"/>
    <Peak1D F1="7.706980" intensity="6.806074e-003" type="0"/>
    <Peak1D F1="7.644285" intensity="7.468682e-003" type="0"/>
    <Peak1D F1="7.471194" intensity="9.281651e-003" type="0"/>
    <Peak1D F1="7.451287" intensity="3.857906e-002" type="0"/>
    <Peak1D F1="7.322265" intensity="2.470484e-002" type="0"/>
    <Peak1D F1="7.192873" intensity="6.205745e+000" type="0"/>
    <Peak1D F1="7.120366" intensity="5.474475e-002" type="0"/>
    <Peak1D F1="7.079926" intensity="2.162108e-002" type="0"/>
    <Peak1D F1="7.063981" intensity="2.083158e-002" type="0"/>
    <Peak1D F1="7.046886" intensity="1.850547e-002" type="0"/>
    <Peak1D F1="7.034950" intensity="1.795960e-002" type="0"/>
    <Peak1D F1="7.012715" intensity="1.705432e-002" type="0"/>
    <Peak1D F1="6.996380" intensity="1.079224e-002" type="0"/>
    <Peak1D F1="6.966448" intensity="1.128818e-002" type="0"/>
    <Peak1D F1="6.949592" intensity="1.051978e-002" type="0"/>
    <Peak1D F1="6.942253" intensity="1.001411e-002" type="0"/>
    <Peak1D F1="6.928982" intensity="3.800197e-002" type="0"/>
    <Peak1D F1="6.905282" intensity="9.051444e-003" type="0"/>
    <Peak1D F1="6.887112" intensity="8.608948e-003" type="0"/>
    <Peak1D F1="6.882880" intensity="8.483718e-003" type="0"/>
    <Peak1D F1="6.866448" intensity="6.798318e-003" type="0"/>
    <Peak1D F1="6.840287" intensity="7.507032e-003" type="0"/>
    <Peak1D F1="6.758578" intensity="9.778073e-003" type="0"/>
    <Peak1D F1="6.735307" intensity="9.383685e-003" type="0"/>
    <Peak1D F1="6.441235" intensity="9.482563e-003" type="0"/>
    <Peak1D F1="5.831160" intensity="7.721082e-003" type="0"/>
    <Peak1D F1="5.761773" intensity="1.624587e-001" type="0"/>
    <Peak1D F1="5.736179" intensity="7.116615e-002" type="0"/>
    <Peak1D F1="5.718284" intensity="5.975817e-002" type="0"/>
    <Peak1D F1="5.696644" intensity="2.890642e-002" type="0"/>
    <Peak1D F1="5.629930" intensity="5.909150e-003" type="0"/>
    <Peak1D F1="5.157391" intensity="7.565212e-003" type="0"/>
    <Peak1D F1="4.938970" intensity="1.750768e-002" type="0"/>
    <Peak1D F1="4.896660" intensity="1.898135e-002" type="0"/>
    <Peak1D F1="4.866200" intensity="1.629461e-002" type="0"/>
    <Peak1D F1="4.842262" intensity="1.731253e-002" type="0"/>
    <Peak1D F1="4.798445" intensity="5.902769e-003" type="0"/>
    <Peak1D F1="4.545646" intensity="7.469943e-003" type="0"/>
    <Peak1D F1="4.531876" intensity="6.758460e-003" type="0"/>
    <Peak1D F1="4.518369" intensity="1.454964e-002" type="0"/>
    <Peak1D F1="4.502857" intensity="1.664193e-002" type="0"/>
    <Peak1D F1="4.312693" intensity="1.061602e-002" type="0"/>
    <Peak1D F1="4.287055" intensity="1.655867e-002" type="0"/>
    <Peak1D F1="4.259130" intensity="3.173389e-002" type="0"/>
    <Peak1D F1="4.244678" intensity="3.826325e-002" type="0"/>
    <Peak1D F1="4.235105" intensity="4.517433e-002" type="0"/>
    <Peak1D F1="4.163107" intensity="3.589401e-001" type="0"/>
    <Peak1D F1="4.145347" intensity="4.867602e-001" type="0"/>
    <Peak1D F1="4.126498" intensity="3.426713e-001" type="0"/>
    <Peak1D F1="4.071069" intensity="5.957187e-002" type="0"/>
    <Peak1D F1="4.025609" intensity="5.829561e-002" type="0"/>
    <Peak1D F1="4.009120" intensity="5.301872e-002" type="0"/>
    <Peak1D F1="3.990285" intensity="4.248602e-002" type="0"/>
    <Peak1D F1="3.950914" intensity="3.522668e-002" type="0"/>
    <Peak1D F1="3.929025" intensity="3.190105e-002" type="0"/>
    <Peak1D F1="3.894422" intensity="3.207269e-002" type="0"/>
    <Peak1D F1="3.849316" intensity="3.104134e-002" type="0"/>
    <Peak1D F1="3.772360" intensity="2.602475e-002" type="0"/>
    <Peak1D F1="3.678391" intensity="3.684323e-002" type="0"/>
    <Peak1D F1="3.666225" intensity="3.424919e-002" type="0"/>
    <Peak1D F1="3.620956" intensity="2.582873e-002" type="0"/>
    <Peak1D F1="3.614370" intensity="2.686533e-002" type="0"/>
    <Peak1D F1="3.580559" intensity="3.718942e-002" type="0"/>
    <Peak1D F1="3.572041" intensity="3.595513e-002" type="0"/>
    <Peak1D F1="3.526114" intensity="4.033486e-002" type="0"/>
    <Peak1D F1="3.510031" intensity="4.555513e-002" type="0"/>
    <Peak1D F1="3.492885" intensity="4.641957e-002" type="0"/>
    <Peak1D F1="3.443021" intensity="5.040275e-002" type="0"/>
    <Peak1D F1="3.420840" intensity="8.128659e-002" type="0"/>
    <Peak1D F1="3.405135" intensity="1.439837e-001" type="0"/>
    <Peak1D F1="3.390527" intensity="1.728752e-001" type="0"/>
    <Peak1D F1="3.375813" intensity="1.196347e-001" type="0"/>
    <Peak1D F1="3.312726" intensity="3.102395e-001" type="0"/>
    <Peak1D F1="3.297251" intensity="4.206610e-001" type="0"/>
    <Peak1D F1="3.283485" intensity="2.965870e-001" type="0"/>
    <Peak1D F1="3.248422" intensity="3.627120e-001" type="0"/>
    <Peak1D F1="3.233877" intensity="4.087096e-001" type="0"/>
    <Peak1D F1="3.219403" intensity="1.588341e-001" type="0"/>
    <Peak1D F1="3.180507" intensity="3.062588e-002" type="0"/>
    <Peak1D F1="3.136930" intensity="1.771359e-002" type="0"/>
    <Peak1D F1="3.115375" intensity="1.445495e-002" type="0"/>
    <Peak1D F1="3.072600" intensity="1.549996e-002" type="0"/>
    <Peak1D F1="3.040417" intensity="1.515471e-002" type="0"/>
    <Peak1D F1="2.967278" intensity="9.849590e-003" type="0"/>
    <Peak1D F1="2.936337" intensity="1.348489e-002" type="0"/>
    <Peak1D F1="2.904879" intensity="1.190504e-002" type="0"/>
    <Peak1D F1="2.891354" intensity="1.090046e-002" type="0"/>
    <Peak1D F1="2.851311" intensity="9.063239e-003" type="0"/>
    <Peak1D F1="2.833164" intensity="9.468015e-003" type="0"/>
    <Peak1D F1="2.816361" intensity="1.173544e-002" type="0"/>
    <Peak1D F1="2.775452" intensity="1.550402e-002" type="0"/>
    <Peak1D F1="2.757348" intensity="2.355831e-002" type="0"/>
    <Peak1D F1="2.741408" intensity="1.574602e-002" type="0"/>
    <Peak1D F1="2.696515" intensity="9.030698e-003" type="0"/>
    <Peak1D F1="2.557459" intensity="1.916679e-002" type="0"/>
    <Peak1D F1="2.541756" intensity="1.103288e-002" type="0"/>
    <Peak1D F1="2.525736" intensity="1.172920e-002" type="0"/>
    <Peak1D F1="2.501799" intensity="1.208122e-002" type="0"/>
    <Peak1D F1="2.485209" intensity="1.204746e-002" type="0"/>
    <Peak1D F1="2.430867" intensity="1.728523e-002" type="0"/>
    <Peak1D F1="2.414820" intensity="1.807831e-002" type="0"/>
    <Peak1D F1="2.400905" intensity="1.699411e-002" type="0"/>
    <Peak1D F1="2.384729" intensity="1.868393e-002" type="0"/>
    <Peak1D F1="2.291811" intensity="5.181057e-001" type="0"/>
    <Peak1D F1="2.273055" intensity="9.469278e-001" type="0"/>
    <Peak1D F1="2.254227" intensity="5.851314e-001" type="0"/>
    <Peak1D F1="2.208163" intensity="5.273037e-002" type="0"/>
    <Peak1D F1="2.171545" intensity="4.920061e-002" type="0"/>
    <Peak1D F1="2.152608" intensity="5.961430e-002" type="0"/>
    <Peak1D F1="2.139947" intensity="6.911147e-002" type="0"/>
    <Peak1D F1="2.133524" intensity="6.932279e-002" type="0"/>
    <Peak1D F1="2.121480" intensity="5.892567e-002" type="0"/>
    <Peak1D F1="2.102774" intensity="1.185547e-001" type="0"/>
    <Peak1D F1="2.085159" intensity="5.796367e-002" type="0"/>
    <Peak1D F1="2.069669" intensity="4.825719e-002" type="0"/>
    <Peak1D F1="1.984359" intensity="1.747413e-001" type="0"/>
    <Peak1D F1="1.965091" intensity="2.317831e-001" type="0"/>
    <Peak1D F1="1.946090" intensity="1.791886e-001" type="0"/>
    <Peak1D F1="1.890283" intensity="3.210270e-001" type="0"/>
    <Peak1D F1="1.871435" intensity="4.516807e-001" type="0"/>
    <Peak1D F1="1.851824" intensity="3.620408e-001" type="0"/>
    <Peak1D F1="1.819452" intensity="1.123492e-001" type="0"/>
    <Peak1D F1="1.716712" intensity="3.346888e-001" type="0"/>
    <Peak1D F1="1.698965" intensity="5.321101e-001" type="0"/>
    <Peak1D F1="1.680432" intensity="7.059538e-001" type="0"/>
    <Peak1D F1="1.662648" intensity="6.485198e-001" type="0"/>
    <Peak1D F1="1.643287" intensity="5.176796e-001" type="0"/>
    <Peak1D F1="1.598398" intensity="5.682722e-001" type="0"/>
    <Peak1D F1="1.580100" intensity="7.801142e-001" type="0"/>
    <Peak1D F1="1.562394" intensity="9.378474e-001" type="0"/>
    <Peak1D F1="1.544099" intensity="8.055385e-001" type="0"/>
    <Peak1D F1="1.525278" intensity="5.545112e-001" type="0"/>
    <Peak1D F1="1.457218" intensity="3.705871e-001" type="0"/>
    <Peak1D F1="1.438919" intensity="5.460191e-001" type="0"/>
    <Peak1D F1="1.419852" intensity="7.472314e-001" type="0"/>
    <Peak1D F1="1.401269" intensity="7.694953e-001" type="0"/>
    <Peak1D F1="1.382668" intensity="5.918893e-001" type="0"/>
    <Peak1D F1="1.359210" intensity="7.160795e-001" type="0"/>
    <Peak1D F1="1.343785" intensity="4.896272e-001" type="0"/>
    <Peak1D F1="1.321975" intensity="4.819368e-001" type="0"/>
    <Peak1D F1="1.303635" intensity="4.455667e-001" type="0"/>
    <Peak1D F1="1.281336" intensity="5.047146e-001" type="0"/>
    <Peak1D F1="1.230074" intensity="1.933803e+000" type="0"/>
    <Peak1D F1="1.183864" intensity="1.500000e+001" type="0"/>
    <Peak1D F1="1.093763" intensity="1.231964e+000" type="0"/>
    <Peak1D F1="1.026470" intensity="3.100781e-001" type="0"/>
    <Peak1D F1="1.008606" intensity="2.943562e-001" type="0"/>
    <Peak1D F1="0.986514" intensity="2.748441e-001" type="0"/>
    <Peak1D F1="0.956445" intensity="9.806876e-001" type="0"/>
    <Peak1D F1="0.938342" intensity="1.606843e+000" type="0"/>
    <Peak1D F1="0.919910" intensity="8.470603e-001" type="0"/>
    <Peak1D F1="0.886280" intensity="2.009032e-001" type="0"/>
    <Peak1D F1="0.869517" intensity="1.791131e-001" type="0"/>
    <Peak1D F1="0.825135" intensity="1.027393e+000" type="0"/>
    <Peak1D F1="0.818016" intensity="1.286411e+000" type="0"/>
    <Peak1D F1="0.809322" intensity="2.407662e+000" type="0"/>
    <Peak1D F1="0.801862" intensity="2.061154e+000" type="0"/>
    <Peak1D F1="0.791851" intensity="1.326693e+000" type="0"/>
    <Peak1D F1="0.784363" intensity="1.067582e+000" type="0"/>
    <Peak1D F1="0.662235" intensity="6.386103e-002" type="0"/>
    <Peak1D F1="0.651472" intensity="6.366373e-002" type="0"/>
    <Peak1D F1="0.611293" intensity="4.934673e-002" type="0"/>
    <Peak1D F1="0.588272" intensity="4.167568e-002" type="0"/>
    <Peak1D F1="0.515215" intensity="3.454977e-002" type="0"/>
    <Peak1D F1="0.489198" intensity="2.982286e-002" type="0"/>
    <Peak1D F1="0.479191" intensity="2.962981e-002" type="0"/>
    <Peak1D F1="0.472827" intensity="3.063681e-002" type="0"/>
    <Peak1D F1="0.463545" intensity="3.085908e-002" type="0"/>
    <Peak1D F1="0.437310" intensity="2.745086e-002" type="0"/>
    <Peak1D F1="0.420538" intensity="2.759873e-002" type="0"/>
    <Peak1D F1="0.384308" intensity="2.510766e-002" type="0"/>
    <Peak1D F1="0.374853" intensity="2.429293e-002" type="0"/>
    <Peak1D F1="0.325118" intensity="2.255585e-002" type="0"/>
    <Peak1D F1="0.269952" intensity="1.997123e-002" type="0"/>
    <Peak1D F1="0.261987" intensity="1.992175e-002" type="0"/>
    <Peak1D F1="0.233111" intensity="1.900159e-002" type="0"/>
    <Peak1D F1="0.217014" intensity="1.880313e-002" type="0"/>
    <Peak1D F1="0.162633" intensity="1.715011e-002" type="0"/>
    <Peak1D F1="0.146634" intensity="2.146606e-002" type="0"/>
    <Peak1D F1="0.126371" intensity="1.570977e-002" type="0"/>
    <Peak1D F1="0.093705" intensity="1.649317e-002" type="0"/>
    <Peak1D F1="0.075509" intensity="1.695422e-002" type="0"/>
    <Peak1D F1="-0.000156" intensity="1.704078e+000" type="0"/>
    <Peak1D F1="-0.024524" intensity="4.409992e-002" type="0"/>
    <Peak1D F1="-0.070490" intensity="9.812383e-001" type="0"/>
    <Peak1D F1="-0.133870" intensity="1.591793e-002" type="0"/>
    <Peak1D F1="-0.149144" intensity="2.119345e-002" type="0"/>
    <Peak1D F1="-0.176757" intensity="1.429236e-002" type="0"/>
    <Peak1D F1="-0.219675" intensity="1.315867e-002" type="0"/>
    <Peak1D F1="-0.245088" intensity="1.012017e-002" type="0"/>
    <Peak1D F1="-0.291307" intensity="1.141415e-002" type="0"/>
    <Peak1D F1="-0.301130" intensity="1.207528e-002" type="0"/>
    <Peak1D F1="-0.309567" intensity="1.134679e-002" type="0"/>
    <Peak1D F1="-0.323066" intensity="9.227052e-003" type="0"/>
    <Peak1D F1="-0.336868" intensity="9.462504e-003" type="0"/>
    <Peak1D F1="-0.351080" intensity="9.413186e-003" type="0"/>
    <Peak1D F1="-0.380293" intensity="8.815429e-003" type="0"/>
    <Peak1D F1="-0.384920" intensity="8.321398e-003" type="0"/>
    <Peak1D F1="-0.419593" intensity="8.560969e-003" type="0"/>
    <Peak1D F1="-0.434306" intensity="8.752905e-003" type="0"/>
    <Peak1D F1="-0.466166" intensity="8.063682e-003" type="0"/>
    <Peak1D F1="-0.480039" intensity="7.891332e-003" type="0"/>
    <Peak1D F1="-0.513479" intensity="6.880620e-003" type="0"/>
    <Peak1D F1="-0.563325" intensity="7.306254e-003" type="0"/>
    <Peak1D F1="-0.566289" intensity="8.132629e-003" type="0"/>
    <Peak1D F1="-0.570099" intensity="7.030489e-003" type="0"/>
    <Peak1D F1="-0.605216" intensity="6.932155e-003" type="0"/>
    <Peak1D F1="-0.629003" intensity="7.716557e-003" type="0"/>
    <Peak1D F1="-0.672771" intensity="6.443329e-003" type="0"/>
    <Peak1D F1="-0.718381" intensity="6.461404e-003" type="0"/>
    <Peak1D F1="-0.758887" intensity="6.845665e-003" type="0"/>
    <Peak1D F1="-0.886370" intensity="6.442642e-003" type="0"/>
    <Peak1D F1="-0.952031" intensity="8.109673e-003" type="0"/>
    <Peak1D F1="-0.970375" intensity="5.813394e-003" type="0"/>
    <Peak1D F1="-3.264261" intensity="7.745742e-003" type="0"/>
    <Peak1D F1="-3.345605" intensity="6.002727e-003" type="0"/>
    <Peak1D F1="-3.407553" intensity="6.230252e-003" type="0"/>
    <Peak1D F1="-3.493279" intensity="6.511800e-003" type="0"/>
    <Peak1D F1="-3.526917" intensity="6.325271e-003" type="0"/>
  </PeakList1D>
</PeakList>
